# Supplementary material for: Identification and Functional Analysis of the Regulatory Elements in the pHSPA6 Promoter
Source: Genes (Basel). 2022 Jan 21;13(2):189. doi: 10.3390/genes13020189 (PMC8872561; doi:10.3390/genes13020189)
Supplement: Supplementary file 1 [file genes-13-00189-s001.zip]

Archive with 1 entries (1 files):
- genes-1521058-supplementary.pdf
